# Supplementary material for: Origin and Evolution of High Nickel Concentrations in Rock Glacier Springs
Source: ACS ES T Water. 2025 Aug 26;5(11):6397–408. doi: 10.1021/acsestwater.5c00542 (PMC12626229; doi:10.1021/acsestwater.5c00542)
Supplement: Supplementary file 1 [file ew5c00542_si_001.zip]

Archive with 3 entries (3 files):
- PHREEQC Code.pqi
- Supporting Information.pdf
- PHREEQC Code (Lazaun).pqi
