# Supplementary material for: Origin and Evolution of High Nickel Concentrations in Rock Glacier Springs
Source: ACS ES T Water. 2025 Aug 26;5(11):6397–408. doi: 10.1021/acsestwater.5c00542 (PMC12626229; doi:10.1021/acsestwater.5c00542)
Supplement: Supplementary file 1 [file ew5c00542_si_001.zip › PHREEQC Code.pqi]

DATABASE C:\Program Files (x86)\USGS\Phreeqc Interactive 3.7.3-15968\database\phreeqc.dat
PHASES
Pyrrhotin #measured from micro-probe
    Fe7S8 + 8H+ + 2e- = 7Fe+2 + 8HS-
    log_k     0

Pyrrhotite
	FeS + H+ = Fe+2 + HS-
	log_k		-3.7193
	-delta_H	-7.9496		kJ/mol
#	deltafH		-24		kcal/mol
	-analytic	-1.5785e2 -5.2258e-2 3.9711e3 6.3195e1 6.2012e1
#	Range		0-350
	-Vm		18.2
#	Extrapol	supcrt92
#	Ref		HDN+78

#measured from micro-probe
Biotite
    K1Mg1.2Fe1.4Al1.8Si2.6O10(OH)2 + 4.4H+ + 5.6H2O = 1K+ + 1.2Mg+2 + 1.4Fe+2 + 1.8Al(OH)4- + 2.6H4SiO4
    log_k  0.0
Chlorite
    Mg3Fe2Al2Si3O10(OH)8 + 16H+ = 2Al+3 + 2Fe+2 + 6H2O + 3H4SiO4 + 3Mg+2
    log_k     0.0
Amphibole
    Si5.5Al2.5K0.05Na0.45Ca2Fe2Mg3O22(OH)2 + 26 H+ + 2 e- = 2.5 Al+3 + 0.05 K+ + 2 Ca+2 + 2 Fe+2 + 0.45 Na+ + 3 Mg+2 + 5.5 H4SiO4 + 2H+ + 2H2O
    log_k	0.0

#Su and Harsh, 1998
Allophane(Al/Si2.02)
    Al2O3SiO2:2.53H2O + 4.47H2O = 2Al(OH)4- + 2H+ + H4SiO4
    log_k     -32.144
    -analytical_expression 2882.25347529401 1.09458430806758 -106544.402303313 -1165.74880448524 3472356.75726456 -0.000426226418963763
Allophane(Al/Si1.64)
    Al2O3(SiO2)1.22:2.5H2O + 4.94H2O = 2Al(OH)4- + 2H+ + 1.22H4SiO4
    log_k     -33.4537
    -analytical_expression 2760.43459336527 1.07921587189932 -99455.4687222549 -1122.6040548308 2984697.9613891 -0.000425754381520766
Allophane(Al/Si1.26)
    Al2O3(SiO2)1.59:2.63H2O + 5.55H2O = 2Al(OH)4- + 2H+ + 1.59H4SiO4
    log_k     -35.0771
    -analytical_expression 2548.91163008739 1.0529429390435 -86970.4919068542 -1047.82474946171 2161500.01031938 -0.000424832535523254

#Wanner et al., 2023
Basaluminite
    Al4(OH)10.43(SO4)0.785(H2O)3.2 + 10.43H+ = 4Al+3 + 13.63H2O + 0.785SO4-2
    log_k     23
    delta_h   -580 kJ

SOLUTION 1 Rain water
    temp      5
    pH        7 charge
    pe        4
    redox     pe
    units     mg/l
    density   1
    -water    1 # kg

EQUILIBRIUM_PHASES 1
CO2(g) -3.4
O2(g)  -0.7

SAVE SOLUTION 1
END
SOLUTION_SPREAD
    -units    mg/l
 Number	 Description	 Temperature	   pH	   Na	    K	   Mg	  Ca	   Cl	 S(6)	   Si	    Fe	   Al	       C
      	            	            	     	     	     	     	    	     	     	     	      	     	 as HCO3
      2	         IHK	         2.1	 6.12	 0.81	 2.88	  5.5	  18	 0.12	   70	 2.58	 0.001	 0.15	    1.83
      3	          HG	         2.5	 5.02	 1.10	 3.12	 11.5	  37	 0.28	  143	 4.13	 0.002	 0.56	    0.61
      4	         WDT	         1.3	 6.65	 3.17	 1.07	 81.1	 132	 1.24	  637	 4.45	 0.001	 0.22	    9.15
      5	         KG4	         1.0	 5.20	 2.57	 1.87	 26.5	  51	 0.42	  246	 5.92	 0.001	 2.33	    0.61
      6	         KG3	         0.6	 5.20	 2.76	 2.11	 27.9	  52	 0.42	  252	 6.58	 0.001	 2.26	    0.61
      7	         KG2	         1.0	 4.98	 2.63	 1.86	 22.7	  39	 0.31	  204	 5.89	 0.002	 2.59	    0.61


EQUILIBRIUM_PHASES 2-8
    O2(g)     -0.7 10

RUN_CELLS
-cells 2-8


SELECTED_OUTPUT 1
    -file                 Data_others.csv
    -reset                true
    -simulation           false
    -state                false
    -distance             false
    -time                 false
    -step                 false
    -reaction             false
    -water                false
    -totals               C
    -saturation_indices   CO2(g)  O2(g)  Calcite  Gypsum Pyrrhotite
                          SiO2(a)  Al(OH)3(a)  Fe(OH)3(a)  Pyrite
                          Basaluminite  Albite  Anhydrite  K-feldspar
                          K-mica  Illite  Dolomite  Anorthite
                          Kaolinite  Quartz  Allophane(Al/Si1.26)  Allophane(Al/Si1.64)
                          Allophane(Al/Si2.02)  Hisingerite(Fe/Si1.00)

END

INVERSE_MODELING 1
    -solutions      1        7      #use 2-7 for individual rock glacier spring sample (see SOLUTION_SPREAD)
    -uncertainty    0        0.01
    -phases
        CO2(g)                 force
        O2(g)                  force
        Anorthite              force dis
        Albite                 force dis
        Chlorite               force dis
        Biotite                force dis
        Pyrrhotin              force dis
        #Basaluminite            force pre
        Al(OH)3(a)              force pre
        Fe(OH)3(a)              force pre
        SiO2(a)                 force pre
    -range             1000
    -minimal
    -tolerance         1e-10
    -mineral_water     true

END
